# Supplementary material for: Comparison of serum exosome isolation methods on co-precipitated free microRNAs
Source: PeerJ. 2020 Aug 28;8:e9434. doi: 10.7717/peerj.9434 (PMC7457927; doi:10.7717/peerj.9434)
Supplement: Supplemental Information 2 — The size distribution of exosomes isolated by Exoquick and UC from serum. [file peerj-08-9434-s002.xlsx]

## Sheet: Sheet1
UC-serum	Median (X50) 132.4	138.9		Exoquick-serum	Median (X50) 94.8	102.3
Size / nm	Particles / mL E+6			Size / nm	Particles / mL E+6
2.5	0	0		2.5	0	0
7.5	0	0		7.5	0	0
12.5	0	0		12.5	54375.7	1.63127e+08
17.5	0	0		17.5	163127	4.89382e+08
22.5	45448.5	1.36346e+07		22.5	217503	6.52509e+08
27.5	0	0		27.5	163127	4.89382e+08
32.5	136346	4.09037e+07		32.5	108751	3.26254e+08
37.5	45448.5	1.36346e+07		37.5	489382	1.46814e+09
42.5	227243	6.81728e+07		42.5	870012	2.61004e+09
47.5	227243	6.81728e+07		47.5	924388	2.77316e+09
52.5	227243	6.81728e+07		52.5	1.25064e+06	3.75193e+09
57.5	318140	9.54419e+07		57.5	1.7944e+06	5.3832e+09
62.5	227243	6.81728e+07		62.5	3.04504e+06	9.13512e+09
67.5	136346	4.09037e+07		67.5	3.5888e+06	1.07664e+10
72.5	227243	6.81728e+07		72.5	5.32882e+06	1.59865e+10
77.5	409037	1.22711e+08		77.5	6.41634e+06	1.9249e+10
82.5	454485	1.36346e+08		82.5	6.09008e+06	1.82702e+10
87.5	363588	1.09076e+08		87.5	6.52509e+06	1.95753e+10
92.5	636279	1.90884e+08		92.5	7.83011e+06	2.34903e+10
97.5	636279	1.90884e+08		97.5	7.88448e+06	2.36534e+10
102.5	590831	1.77249e+08		102.5	6.09008e+06	1.82702e+10
107.5	681728	2.04518e+08		107.5	5.49195e+06	1.64758e+10
112.5	499934	1.4998e+08		112.5	5.76383e+06	1.72915e+10
117.5	863522	2.59056e+08		117.5	3.75193e+06	1.12558e+10
122.5	999867	2.9996e+08		122.5	3.42567e+06	1.0277e+10
127.5	818073	2.45422e+08		127.5	3.09942e+06	9.29825e+09
132.5	818073	2.45422e+08		132.5	3.26254e+06	9.78763e+09
137.5	908970	2.72691e+08		137.5	2.33816e+06	7.01447e+09
142.5	1.04532e+06	3.13595e+08		142.5	2.0119e+06	6.03571e+09
147.5	908970	2.72691e+08		147.5	1.46814e+06	4.40443e+09
152.5	818073	2.45422e+08		152.5	1.30502e+06	3.91505e+09
157.5	363588	1.09076e+08		157.5	598133	1.7944e+09
162.5	499934	1.4998e+08		162.5	761260	2.28378e+09
167.5	727176	2.18153e+08		167.5	815636	2.44691e+09	4.89382e+09
172.5	181794	5.45382e+07		172.5	815636	2.44691e+09
177.5	454485	1.36346e+08		177.5	380630	1.14189e+09
182.5	272691	8.18073e+07		182.5	271879	8.15636e+08
187.5	363588	1.09076e+08		187.5	380630	1.14189e+09
192.5	454485	1.36346e+08		192.5	326254	9.78763e+08	1.7944e+09
197.5	454485	1.36346e+08		197.5	271879	8.15636e+08
202.5	227243	6.81728e+07		202.5	380630	1.14189e+09
207.5	136346	4.09037e+07		207.5	217503	6.52509e+08	1.14189e+09
212.5	90897	2.72691e+07		212.5	163127	4.89382e+08
217.5	363588	1.09076e+08		217.5	54375.7	1.63127e+08	4.89382e+08
222.5	136346	4.09037e+07		222.5	108751	3.26254e+08
227.5	0	0		227.5	54375.7	1.63127e+08
232.5	227243	6.81728e+07	9.54419e+07	232.5	108751	3.26254e+08	8.15636e+08
237.5	90897	2.72691e+07		237.5	163127	4.89382e+08
242.5	45448.5	1.36346e+07	5.45382e+07	242.5	0	0
247.5	136346	4.09037e+07		247.5	54375.7	1.63127e+08
252.5	45448.5	1.36346e+07	2.72691e+07	252.5	163127	4.89382e+08
257.5	45448.5	1.36346e+07		257.5	0	0
262.5	45448.5	1.36346e+07		262.5	54375.7	1.63127e+08
267.5	0	0		267.5	0	0
272.5	45448.5	1.36346e+07		272.5	54375.7	1.63127e+08
277.5	0	0		277.5	54375.7	1.63127e+08	3.26254e+08
282.5	45448.5	1.36346e+07	5.45382e+07	282.5	54375.7	1.63127e+08
287.5	136346	4.09037e+07		287.5	0	0
292.5	45448.5	1.36346e+07	2.72691e+07	292.5	0	0
297.5	45448.5	1.36346e+07		297.5	0	0
302.5	0	0		302.5	0	0
307.5	0	0		307.5	0	0
312.5	45448.5	1.36346e+07		312.5	0	0
317.5	0	0		317.5	0	0
322.5	0	0		322.5	0	0
327.5	45448.5	1.36346e+07		327.5	0	0
332.5	0	0		332.5	0	0
337.5	45448.5	1.36346e+07		337.5	0	0
342.5	0	0		342.5	0	0
347.5	0	0		347.5	0	0
352.5	0	0		352.5	0	0
357.5	0	0		357.5	0	0
362.5	0	0		362.5	0	0
367.5	0	0		367.5	0	0
372.5	0	0		372.5	0	0
377.5	0	0		377.5	0	0
382.5	45448.5	1.36346e+07		382.5	0	0
387.5	0	0		387.5	0	0
392.5	0	0		392.5	0	0
397.5	0	0		397.5	0	0
402.5	0	0		402.5	0	0
407.5	0	0		407.5	0	0
412.5	0	0		412.5	0	0
417.5	0	0		417.5	0	0
422.5	0	0		422.5	0	0
427.5	0	0		427.5	0	0
432.5	0	0		432.5	0	0
437.5	0	0		437.5	0	0
442.5	0	0		442.5	0	0
447.5	0	0		447.5	0	0
452.5	0	0		452.5	0	0
457.5	0	0		457.5	0	0
462.5	0	0		462.5	0	0
467.5	0	0		467.5	0	0
472.5	0	0		472.5	0	0
477.5	0	0		477.5	0	0
482.5	0	0		482.5	0	0
487.5	0	0		487.5	0	0
492.5	0	0		492.5	0	0
497.5	0	0		497.5	0	0
502.5	0	0		502.5	0	0
507.5	0	0		507.5	0	0
512.5	0	0		512.5	0	0
517.5	0	0		517.5	0	0
	1.91338e+07	5.74015e+09			9.70607e+07	2.91182e+11
		300

## Sheet: Sheet2
UC-serum	Median (X50) 132.4	123.4	132.9		Exoquick-serum	Median (X50) 132.4	105.5	115.8
Size / nm	Particles / mL E+6				Size / nm	Particles / mL E+6
4.6835	0	0			4.6835	0	0
4.85507	0	0			4.85507	0	0
5.03292	0	0			5.03292	0	0
5.21729	0	0			5.21729	0	0
5.40842	0	0			5.40842	0	0
5.60654	0	0			5.60654	0	0
5.81193	0	0			5.81193	0	0
6.02484	0	0			6.02484	0	0
6.24554	0	0			6.24554	0	0
6.47434	0	0			6.47434	0	0
6.71151	0	0			6.71151	0	0
6.95737	0	0			6.95737	0	0
7.21224	0	0			7.21224	0	0
7.47645	0	0			7.47645	0	0
7.75033	0	0			7.75033	0	0
8.03425	0	0			8.03425	0	0
8.32857	0	0			8.32857	0	0
8.63367	0	0			8.63367	0	0
8.94994	51391.6	5.13916e+06			8.94994	0	0
9.27781	0	0			9.27781	0	0
9.61768	0	0			9.61768	0	0
9.97	0	0			9.97	0	0
10.3352	0	0			10.3352	0	0
10.7138	0	0			10.7138	0	0
11.1063	0	0			11.1063	0	0
11.5132	0	0			11.5132	0	0
11.9349	0	0			11.9349	0	0
12.3722	0	0			12.3722	0	0
12.8254	0	0			12.8254	0	0
13.2952	0	0			13.2952	0	0
13.7823	0	0			13.7823	0	0
14.2871	0	0			14.2871	0	0
14.8105	0	0			14.8105	0	0
15.3531	0	0			15.3531	0	0
15.9155	0	0			15.9155	0	0
16.4985	0	0			16.4985	0	0
17.1029	0	0			17.1029	0	0
17.7295	0	0			17.7295	0	0
18.3789	0	0			18.3789	0	0
19.0522	0	0			19.0522	0	0
19.7501	0	0			19.7501	0	0
20.4737	0	0			20.4737	0	0
21.2237	51391.6	5.13916e+06			21.2237	0	0
22.0011	0	0			22.0011	0	0
22.8071	51391.6	5.13916e+06			22.8071	0	0
23.6426	0	0			23.6426	62968.2	4.25035e+08
24.5087	0	0			24.5087	0	0
25.4065	51391.6	5.13916e+06			25.4065	0	0
26.3372	0	0			26.3372	0	0
27.3021	51391.6	5.13916e+06			27.3021	0	0
28.3022	51391.6	5.13916e+06			28.3022	62968.2	4.25035e+08
29.339	51391.6	5.13916e+06			29.339	125936	8.5007e+08
30.4138	51391.6	5.13916e+06			30.4138	0	0
31.5279	51391.6	5.13916e+06			31.5279	62968.2	4.25035e+08
32.6829	102783	1.02783e+07			32.6829	0	0
33.8802	51391.6	5.13916e+06			33.8802	0	0
35.1213	0	0			35.1213	0	0
36.4079	0	0			36.4079	62968.2	4.25035e+08
37.7416	102783	1.02783e+07			37.7416	0	0
39.1242	0	0			39.1242	62968.2	4.25035e+08
40.5574	0	0			40.5574	125936	8.5007e+08
42.0432	102783	1.02783e+07			42.0432	0	0
43.5833	0	0			43.5833	62968.2	4.25035e+08
45.1799	0	0			45.1799	125936	8.5007e+08
46.835	51391.6	5.13916e+06			46.835	188905	1.27511e+09
48.5507	154175	1.54175e+07			48.5507	0	0
50.3292	0	0			50.3292	251873	1.70014e+09
52.1729	51391.6	5.13916e+06			52.1729	251873	1.70014e+09
54.0842	154175	1.54175e+07			54.0842	125936	8.5007e+08
56.0655	154175	1.54175e+07			56.0655	314841	2.12518e+09
58.1193	256958	2.56958e+07			58.1193	251873	1.70014e+09
60.2484	411133	4.11133e+07			60.2484	818586	5.52546e+09
62.4554	154175	1.54175e+07			62.4554	692650	4.67539e+09
64.7434	102783	1.02783e+07			64.7434	1.00749e+06	6.80056e+09
67.1151	873657	8.73657e+07			67.1151	1.1964e+06	8.07567e+09
69.5737	359741	3.59741e+07			69.5737	1.13343e+06	7.65063e+09
72.1224	668091	6.68091e+07			72.1224	1.07046e+06	7.2256e+09
74.7645	565308	5.65308e+07			74.7645	1.1964e+06	8.07567e+09
77.5033	616699	6.16699e+07			77.5033	1.63717e+06	1.10509e+10
80.3425	1.07922e+06	1.07922e+08			80.3425	1.3853e+06	9.35077e+09
83.2857	1.28479e+06	1.28479e+08			83.2857	1.51124e+06	1.02008e+10
86.3367	1.18201e+06	1.18201e+08			86.3367	1.95201e+06	1.31761e+10
89.4994	1.18201e+06	1.18201e+08			89.4994	2.45576e+06	1.65764e+10
92.7781	1.49036e+06	1.49036e+08			92.7781	2.5817e+06	1.74264e+10
96.1768	1.2334e+06	1.2334e+08			96.1768	2.9595e+06	1.99767e+10
99.7	1.43897e+06	1.43897e+08			99.7	3.08544e+06	2.08267e+10
103.352	1.64453e+06	1.64453e+08			103.352	2.89654e+06	1.95516e+10
107.138	1.49036e+06	1.49036e+08			107.138	2.89654e+06	1.95516e+10
111.063	2.77515e+06	2.77515e+08			111.063	2.01498e+06	1.36011e+10
115.132	2.20984e+06	2.20984e+08			115.132	2.64466e+06	1.78515e+10
119.349	3.0321e+06	3.0321e+08			119.349	1.76311e+06	1.1901e+10
123.722	2.15845e+06	2.15845e+08			123.722	2.9595e+06	1.99767e+10
128.254	1.69592e+06	1.69592e+08			128.254	2.89654e+06	1.95516e+10
132.952	2.31262e+06	2.31262e+08			132.952	2.14092e+06	1.44512e+10
137.823	2.20984e+06	2.20984e+08			137.823	1.82608e+06	1.2326e+10
142.871	1.90149e+06	1.90149e+08			142.871	2.14092e+06	1.44512e+10
148.105	2.15845e+06	2.15845e+08			148.105	1.3853e+06	9.35077e+09
153.531	2.05566e+06	2.05566e+08			153.531	1.63717e+06	1.10509e+10
159.155	1.74731e+06	1.74731e+08			159.155	1.00749e+06	6.80056e+09
164.985	1.8501e+06	1.8501e+08			164.985	1.00749e+06	6.80056e+09
171.029	1.38757e+06	1.38757e+08			171.029	1.00749e+06	6.80056e+09
177.295	1.2334e+06	1.2334e+08			177.295	881554	5.95049e+09
183.789	1.64453e+06	1.64453e+08			183.789	503745	3.40028e+09
190.522	925049	9.25049e+07			190.522	1.00749e+06	6.80056e+09
197.501	1.2334e+06	1.2334e+08			197.501	440777	2.97525e+09
204.737	873657	8.73657e+07			204.737	503745	3.40028e+09
212.237	976441	9.76441e+07			212.237	314841	2.12518e+09
220.011	719483	7.19483e+07			220.011	188905	1.27511e+09
228.071	513916	5.13916e+07			228.071	251873	1.70014e+09
236.426	308350	3.0835e+07			236.426	251873	1.70014e+09
245.087	513916	5.13916e+07			245.087	251873	1.70014e+09
254.065	154175	1.54175e+07			254.065	251873	1.70014e+09
263.372	359741	3.59741e+07			263.372	125936	8.5007e+08
273.021	102783	1.02783e+07			273.021	251873	1.70014e+09
283.022	51391.6	5.13916e+06			283.022	188905	1.27511e+09
293.39	154175	1.54175e+07			293.39	0	0
304.138	0	0			304.138	62968.2	4.25035e+08
315.279	0	0			315.279	0	0
326.829	102783	1.02783e+07			326.829	0	0
338.802	0	0			338.802	62968.2	4.25035e+08
351.213	0	0			351.213	0	0
364.079	0	0			364.079	62968.2	4.25035e+08
377.416	51391.6	5.13916e+06			377.416	0	0
391.242	0	0			391.242	0	0
405.574	0	0			405.574	0	0
420.432	0	0			420.432	0	0
435.833	0	0			435.833	0	0
451.799	0	0			451.799	0	0
468.35	0	0			468.35	0	0
485.507	0	0			485.507	0	0
503.292	0	0			503.292	0	0
521.729	0	0			521.729	0	0
	5.48348e+07	5.48348e+09				6.26533e+07	4.2291e+11
		100					6750

## Sheet: Sheet3
UC-serum	Median (X50) 132.4	129.3	138.6		Exoquick-serum	Median (X50) 132.4	117.6	131
Size / nm	Particles / mL E+6				Size / nm	Particles / mL E+6
4.6835	0	0			4.6835	0	0
4.85507	0	0			4.85507	0	0
5.03292	0	0			5.03292	0	0
5.21729	0	0			5.21729	0	0
5.40842	0	0			5.40842	0	0
5.60654	0	0			5.60654	0	0
5.81193	0	0			5.81193	0	0
6.02484	0	0			6.02484	0	0
6.24554	0	0			6.24554	0	0
6.47434	0	0			6.47434	0	0
6.71151	0	0			6.71151	0	0
6.95737	0	0			6.95737	0	0
7.21224	0	0			7.21224	0	0
7.47645	0	0			7.47645	0	0
7.75033	0	0			7.75033	0	0
8.03425	0	0			8.03425	0	0
8.32857	0	0			8.32857	0	0
8.63367	0	0			8.63367	0	0
8.94994	0	0			8.94994	0	0
9.27781	0	0			9.27781	0	0
9.61768	0	0			9.61768	0	0
9.97	0	0			9.97	0	0
10.3352	0	0			10.3352	0	0
10.7138	0	0			10.7138	0	0
11.1063	0	0			11.1063	0	0
11.5132	0	0			11.5132	0	0
11.9349	0	0			11.9349	0	0
12.3722	0	0			12.3722	0	0
12.8254	0	0			12.8254	0	0
13.2952	0	0			13.2952	0	0
13.7823	0	0			13.7823	0	0
14.2871	0	0			14.2871	0	0
14.8105	0	0			14.8105	0	0
15.3531	0	0			15.3531	0	0
15.9155	0	0			15.9155	0	0
16.4985	0	0			16.4985	0	0
17.1029	0	0			17.1029	0	0
17.7295	0	0			17.7295	0	0
18.3789	0	0			18.3789	0	0
19.0522	0	0			19.0522	0	0
19.7501	38414.5	1.92073e+07			19.7501	0	0
20.4737	0	0			20.4737	0	0
21.2237	0	0			21.2237	0	0
22.0011	0	0			22.0011	0	0
22.8071	0	0			22.8071	0	0
23.6426	0	0			23.6426	0	0
24.5087	0	0			24.5087	0	0
25.4065	0	0			25.4065	0	0
26.3372	0	0			26.3372	0	0
27.3021	0	0			27.3021	0	0
28.3022	0	0			28.3022	0	0
29.339	0	0			29.339	0	0
30.4138	0	0			30.4138	0	0
31.5279	0	0			31.5279	0	0
32.6829	0	0			32.6829	0	0
33.8802	0	0			33.8802	0	0
35.1213	0	0			35.1213	44094	5.51175e+08
36.4079	0	0			36.4079	0	0
37.7416	0	0			37.7416	0	0
39.1242	0	0			39.1242	0	0
40.5574	0	0			40.5574	0	0
42.0432	0	0			42.0432	44094	5.51175e+08
43.5833	0	0			43.5833	0	0
45.1799	0	0			45.1799	44094	5.51175e+08
46.835	0	0			46.835	44094	5.51175e+08
48.5507	0	0			48.5507	0	0
50.3292	38414.5	1.92073e+07			50.3292	88188	1.10235e+09
52.1729	0	0			52.1729	0	0
54.0842	0	0			54.0842	132282	1.65352e+09
56.0655	38414.5	1.92073e+07			56.0655	132282	1.65352e+09
58.1193	0	0			58.1193	176376	2.2047e+09
60.2484	0	0			60.2484	88188	1.10235e+09
62.4554	76829	3.84145e+07			62.4554	132282	1.65352e+09
64.7434	0	0			64.7434	176376	2.2047e+09
67.1151	76829	3.84145e+07			67.1151	132282	1.65352e+09
69.5737	76829	3.84145e+07			69.5737	396846	4.96057e+09
72.1224	38414.5	1.92073e+07			72.1224	661410	8.26762e+09
74.7645	192073	9.60363e+07			74.7645	617316	7.71645e+09
77.5033	76829	3.84145e+07			77.5033	881880	1.10235e+10
80.3425	115244	5.76218e+07			80.3425	1.01416e+06	1.2677e+10
83.2857	115244	5.76218e+07			83.2857	837786	1.04723e+10
86.3367	115244	5.76218e+07			86.3367	1.36691e+06	1.70864e+10
89.4994	268902	1.34451e+08			89.4994	1.4551e+06	1.81888e+10
92.7781	307316	1.53658e+08			92.7781	1.63148e+06	2.03935e+10
96.1768	345731	172865350			96.1768	1.41101e+06	1.76376e+10
99.7	192073	9.60363e+07			99.7	1.67557e+06	2.09446e+10
103.352	115244	5.76218e+07			103.352	1.67557e+06	2.09446e+10
107.138	192073	9.60363e+07			107.138	1.19054e+06	1.48817e+10
111.063	307316	1.53658e+08			111.063	1.32282e+06	1.65352e+10
115.132	230487	1.15244e+08			115.132	1.63148e+06	2.03935e+10
119.349	268902	1.34451e+08			119.349	1.27873e+06	1.59841e+10
123.722	268902	1.34451e+08			123.722	1.85195e+06	2.31493e+10
128.254	230487	1.15244e+08			128.254	1.63148e+06	2.03935e+10
132.952	345731	172865350			132.952	1.54329e+06	1.92911e+10
137.823	230487	1.15244e+08			137.823	925974	1.15747e+10
142.871	422560	2.1128e+08			142.871	1.23463e+06	1.54329e+10
148.105	192073	9.60363e+07			148.105	1.27873e+06	1.59841e+10
153.531	153658	7.6829e+07			153.531	1.05826e+06	1.32282e+10
159.155	268902	1.34451e+08			159.155	1.32282e+06	1.65352e+10
164.985	345731	172865350			164.985	1.32282e+06	1.65352e+10
171.029	307316	1.53658e+08			171.029	661410	8.26762e+09
177.295	384145	1.92073e+08			177.295	749598	9.36997e+09
183.789	230487	1.15244e+08			183.789	881880	1.10235e+10
190.522	115244	5.76218e+07			190.522	749598	9.36997e+09
197.501	115244	5.76218e+07			197.501	440940	5.51175e+09
204.737	38414.5	1.92073e+07			204.737	617316	7.71645e+09
212.237	38414.5	1.92073e+07			212.237	352752	4.4094e+09
220.011	153658	7.6829e+07			220.011	308658	3.85822e+09
228.071	0	0			228.071	264564	3.30705e+09
236.426	153658	7.6829e+07			236.426	352752	4.4094e+09
245.087	115244	5.76218e+07			245.087	308658	3.85822e+09
254.065	76829	3.84145e+07			254.065	264564	3.30705e+09
263.372	0	0			263.372	176376	2.2047e+09
273.021	38414.5	1.92073e+07			273.021	88188	1.10235e+09
283.022	38414.5	1.92073e+07			283.022	132282	1.65352e+09
293.39	0	0			293.39	88188	1.10235e+09
304.138	76829	3.84145e+07			304.138	44094	5.51175e+08
315.279	0	0			315.279	88188	1.10235e+09
326.829	38414.5	1.92073e+07			326.829	132282	1.65352e+09
338.802	0	0			338.802	44094	5.51175e+08
351.213	0	0			351.213	0	0
364.079	0	0			364.079	132282	1.65352e+09
377.416	0	0			377.416	132282	1.65352e+09
391.242	0	0			391.242	0	0
405.574	0	0			405.574	0	0
420.432	0	0			420.432	44094	5.51175e+08
435.833	0	0			435.833	0	0
451.799	0	0			451.799	0	0
468.35	0	0			468.35	0	0
485.507	0	0			485.507	0	0
503.292	0	0			503.292	0	0
521.729	0	0			521.729	0	0
		0					0
	7.60608e+06	3.80304e+09				3.95082e+07	4.93853e+11
		500
